# Supplementary material for: ﻿A new species of Cincticostella Allen, 1971 (Ephemeroptera, Ephemerellidae) from Yunnan, China and establishment of a new species complex
Source: Zookeys. 2024 Jul 1;1205:349–71. doi: 10.3897/zookeys.1205.125639 (PMC11231572; doi:10.3897/zookeys.1205.125639)
Supplement: XML Treatment for Cincticostella jianchuan [file zookeys.1205.125639-treatment1.xml]

<!DOCTYPE tp:taxon-treatment
  PUBLIC "-//TaxonX//DTD Taxonomic Treatment Publishing DTD v0 20100105//EN" "tax-treatment-NSO.dtd">
<tp:taxon-treatment xmlns:tp="http://www.plazi.org/taxpub"><tp:treatment-meta><kwd-group><label>Taxon classification</label><kwd>
              <named-content content-type="kingdom">Animalia</named-content>
            </kwd><kwd>
              <named-content content-type="order">Ephemeroptera</named-content>
            </kwd><kwd>
              <named-content content-type="family">Ephemerellidae</named-content>
            </kwd></kwd-group><mixed-citation publication-type="journal"><person-group><name><surname>Sun</surname><given-names>Ye-Kang</given-names></name><name><surname>Yang</surname><given-names>Rong-Long</given-names></name><name><surname>Tan</surname><given-names>Zhi-Wei</given-names></name><name><surname>Li</surname><given-names>Xian-Fu</given-names></name><name><surname>Jacobus</surname><given-names>Luke M.</given-names></name></person-group><article-title>﻿A new species of <italic><tp:taxon-name><tp:taxon-name-part taxon-name-part-type="genus" reg="Cincticostella">Cincticostella</tp:taxon-name-part></tp:taxon-name></italic> Allen, 1971 (<tp:taxon-name><tp:taxon-name-part taxon-name-part-type="order">Ephemeroptera</tp:taxon-name-part></tp:taxon-name>, <tp:taxon-name><tp:taxon-name-part taxon-name-part-type="family">Ephemerellidae</tp:taxon-name-part></tp:taxon-name>) from Yunnan, China and establishment of a new species complex</article-title><source>Zookeys</source><day>01</day><month>07</month><year>2024</year><volume>1205</volume><fpage>349</fpage><lpage>371</lpage><pub-id pub-id-type="doi">10.3897/zookeys.1205.125639</pub-id></mixed-citation></tp:treatment-meta><tp:nomenclature><label>﻿</label><tp:taxon-name>
            <object-id xmlns:xlink="http://www.w3.org/1999/xlink" content-type="arpha" xlink:type="simple">345BB749-8770-5F59-8F68-17C82B531ADC</object-id>
            <tp:taxon-name-part taxon-name-part-type="genus" reg="Cincticostella">Cincticostella</tp:taxon-name-part>
            <tp:taxon-name-part taxon-name-part-type="species" reg="jianchuan">jianchuan</tp:taxon-name-part>
            <object-id xmlns:xlink="http://www.w3.org/1999/xlink" content-type="zoobank" xlink:type="simple">https://zoobank.org/87E98558-629C-4512-8224-A2BD9C29791C</object-id>
          </tp:taxon-name><tp:taxon-status xmlns:xlink="http://www.w3.org/1999/xlink" xlink:type="simple">sp. nov.</tp:taxon-status><xref ref-type="fig" rid="F1">Figs 1</xref><xref ref-type="fig" rid="F2">, 2</xref><xref ref-type="fig" rid="F3">, 3</xref><xref ref-type="fig" rid="F4">, 4</xref><xref ref-type="fig" rid="F5">, 5</xref><xref ref-type="fig" rid="F6">, 6</xref><xref ref-type="fig" rid="F7">, 7</xref><xref ref-type="fig" rid="F8">, 8</xref><xref ref-type="fig" rid="F9">, 9</xref><xref ref-type="fig" rid="F10">, 10</xref><xref ref-type="fig" rid="F11">, 11</xref><xref ref-type="fig" rid="F12">, 12</xref><xref ref-type="fig" rid="F13">, 13</xref><xref ref-type="fig" rid="F14">, 14</xref><xref ref-type="fig" rid="F15">, 15</xref><xref ref-type="fig" rid="F16">, 16</xref><xref ref-type="fig" rid="F17">, 17</xref><xref ref-type="fig" rid="F18">, 18</xref><xref ref-type="fig" rid="F19">, 19</xref><xref ref-type="fig" rid="F20">, 20</xref></tp:nomenclature><tp:treatment-sec sec-type="material" id="SECID0EBOAC"><title>Material examined.</title><p><bold><italic>Holotype</italic></bold>: male imago, with final nymphal instar exuviae (in ethanol), China, Yunnan Province, Dali City, Jianchuan County, Jinlong River, <named-content xmlns:xlink="http://www.w3.org/1999/xlink" content-type="dwc:verbatimCoordinates" xlink:type="simple"><named-content content-type="geo-json" specific-use="{&#34;type&#34;:&#34;Point&#34;,&#34;coordinates&#34;:[99.862500,26.584083]}" id="NCID0EPOAC" xlink:type="simple">26°35'2.7"N, 99°51'45.0"E</named-content></named-content>, 2371 m a.s.l., 09.V.2022, coll. Xian-Fu Li and Rong-Long Yang. <bold><italic>Paratypes</italic></bold>: 40 nymphs, 24 imagos and 20 subimagos reared from nymphs with same data as holotype.</p></tp:treatment-sec><tp:treatment-sec sec-type="diagnosis" id="SECID0EXOAC"><title>Diagnosis.</title><p>The new species is similar to <italic><tp:taxon-name><tp:taxon-name-part taxon-name-part-type="genus" reg="Cincticostella">C.</tp:taxon-name-part><tp:taxon-name-part taxon-name-part-type="species" reg="fusca">fusca</tp:taxon-name-part></tp:taxon-name></italic>. These two species can be differentiated from other <italic><tp:taxon-name><tp:taxon-name-part taxon-name-part-type="genus" reg="Cincticostella">Cincticostella</tp:taxon-name-part></tp:taxon-name></italic> species by the following combination of characters in the nymph: 1) caudal filaments length subequal to or slightly shorter than body length, 2) genae developed into obvious extensions, 3) mesothoracic projection with notch, 4) forefemur without transverse row of setae on upper surface, and 5) all articulations of caudal filaments with spines; and by the following combination of characters in the male imago: 1) area between C, Sc and R1 of forewings colored, 2) styliger plate with median convex lobe-like posterior projection, and 3) general shape of penes, especially the form of the apical sclerite on the ventral face.</p><p>The new species can be distinguished from <italic><tp:taxon-name><tp:taxon-name-part taxon-name-part-type="genus" reg="Cincticostella">C.</tp:taxon-name-part><tp:taxon-name-part taxon-name-part-type="species" reg="fusca">fusca</tp:taxon-name-part></tp:taxon-name></italic> in the male imago stage by its coloration, its mesonotal scutellum morphology, and by the shape of genitalia. In the nymphal stage, the two species can be distinguished by the setation of abdominal terga and the shapes of posterolateral projections of tergum IX. Specifically:</p><list list-type="order"><list-item><p>Cells of costal and subcostal fields of the forewing of 
                            <italic><tp:taxon-name><tp:taxon-name-part taxon-name-part-type="genus" reg="Cincticostella">C.</tp:taxon-name-part><tp:taxon-name-part taxon-name-part-type="species" reg="jianchuan">jianchuan</tp:taxon-name-part></tp:taxon-name></italic> sp. nov. are brown (Figs <xref ref-type="fig" rid="F7">7E</xref>, <xref ref-type="fig" rid="F10">10D</xref>, <xref ref-type="fig" rid="F17">17A, B</xref>), whereas these cells are dark brown in 
                            <italic><tp:taxon-name><tp:taxon-name-part taxon-name-part-type="genus" reg="Cincticostella">C.</tp:taxon-name-part><tp:taxon-name-part taxon-name-part-type="species" reg="fusca">fusca</tp:taxon-name-part></tp:taxon-name></italic> (<xref ref-type="bibr" rid="B17">Zhang et al. 2020</xref>: fig. 4A, B).
                        </p></list-item><list-item><p>The mesonotum of 
                            <italic><tp:taxon-name><tp:taxon-name-part taxon-name-part-type="genus" reg="Cincticostella">C.</tp:taxon-name-part><tp:taxon-name-part taxon-name-part-type="species" reg="jianchuan">jianchuan</tp:taxon-name-part></tp:taxon-name></italic> sp. nov. clearly has three projections on the posterior margin (Fig. <xref ref-type="fig" rid="F8">8A</xref>), while 
                            <italic><tp:taxon-name><tp:taxon-name-part taxon-name-part-type="genus" reg="Cincticostella">C.</tp:taxon-name-part><tp:taxon-name-part taxon-name-part-type="species" reg="fusca">fusca</tp:taxon-name-part></tp:taxon-name></italic> has only two projections apparent (<xref ref-type="bibr" rid="B17">Zhang et al. 2020</xref>: fig. 4D).
                        </p></list-item><list-item><p><italic><tp:taxon-name><tp:taxon-name-part taxon-name-part-type="genus" reg="Cincticostella">Cincticostella</tp:taxon-name-part><tp:taxon-name-part taxon-name-part-type="species" reg="jianchuan">jianchuan</tp:taxon-name-part></tp:taxon-name></italic> sp. nov. has two subapical hemispherical grooves on the ventral face of the penes (Fig. <xref ref-type="fig" rid="F9">9B, E</xref>), but 
                            <italic><tp:taxon-name><tp:taxon-name-part taxon-name-part-type="genus" reg="Cincticostella">C.</tp:taxon-name-part><tp:taxon-name-part taxon-name-part-type="species" reg="fusca">fusca</tp:taxon-name-part></tp:taxon-name></italic> has two additional large ventral projections on the upper middle of the ventral face of the penes (<xref ref-type="bibr" rid="B17">Zhang et al. 2020</xref>: fig. 5C, E).
                        </p></list-item><list-item><p>In terms of wing venation, the stem of the MA+Rs fork of 
                            <italic><tp:taxon-name><tp:taxon-name-part taxon-name-part-type="genus" reg="Cincticostella">C.</tp:taxon-name-part><tp:taxon-name-part taxon-name-part-type="species" reg="jianchuan">jianchuan</tp:taxon-name-part></tp:taxon-name></italic> sp. nov. occurs at a slightly more distal location than the fork of MP (Fig. <xref ref-type="fig" rid="F7">7E</xref>). However, in 
                            <italic><tp:taxon-name><tp:taxon-name-part taxon-name-part-type="genus" reg="Cincticostella">C.</tp:taxon-name-part><tp:taxon-name-part taxon-name-part-type="species" reg="fusca">fusca</tp:taxon-name-part></tp:taxon-name></italic>, the MP fork and the stem of the MA+Rs fork are equidistant from the base of the wings to the margin (<xref ref-type="bibr" rid="B17">Zhang et al. 2020</xref>: fig. 6A).
                        </p></list-item><list-item><p>The posterolateral projections of abdominal segment IX of the nymph of 
                            <italic><tp:taxon-name><tp:taxon-name-part taxon-name-part-type="genus" reg="Cincticostella">C.</tp:taxon-name-part><tp:taxon-name-part taxon-name-part-type="species" reg="jianchuan">jianchuan</tp:taxon-name-part></tp:taxon-name></italic> sp. nov. (Fig. <xref ref-type="fig" rid="F5">5A, C, D</xref>) are longer than the same posterolateral projections on 
                            <italic><tp:taxon-name><tp:taxon-name-part taxon-name-part-type="genus" reg="Cincticostella">C.</tp:taxon-name-part><tp:taxon-name-part taxon-name-part-type="species" reg="fusca">fusca</tp:taxon-name-part></tp:taxon-name></italic> (<xref ref-type="bibr" rid="B7">Kang and Yang 1995</xref>: fig. 3H).
                        </p></list-item><list-item><p>Also on the nymph, each lateral margin of abdominal segments IV–VIII and median area of terga II–X of 
                            <italic><tp:taxon-name><tp:taxon-name-part taxon-name-part-type="genus" reg="Cincticostella">C.</tp:taxon-name-part><tp:taxon-name-part taxon-name-part-type="species" reg="fusca">fusca</tp:taxon-name-part></tp:taxon-name></italic> nymph has setae (<xref ref-type="bibr" rid="B7">Kang and Yang 1995</xref>: fig. 3G). In contrast, the nymph of 
                            <italic><tp:taxon-name><tp:taxon-name-part taxon-name-part-type="genus" reg="Cincticostella">C.</tp:taxon-name-part><tp:taxon-name-part taxon-name-part-type="species" reg="jianchuan">jianchuan</tp:taxon-name-part></tp:taxon-name></italic> sp. nov. lacks setae in the corresponding locations (Fig. <xref ref-type="fig" rid="F5">5A, B</xref>).
                        </p></list-item></list></tp:treatment-sec><tp:treatment-sec sec-type="description" id="SECID0EIGAE"><title>Descriptions.</title><p><bold><italic>Last instar nymph</italic></bold> (in alcohol). Last instar nymph: head width, male 3.1–3.3 mm; female 3.4–3.5 mm; body length (excluding tails), male 15.3–16.7 mm, female 18.0–18.9 mm; cerci length, male 8.9–11.6 mm, female 10.5–12.8 mm, middle caudal filament, male 9.3–10.9 mm, female 10.6–11.5 mm. Body color reed green to brown (Fig. <xref ref-type="fig" rid="F1">1A–C</xref>).</p><fig id="F1" position="float" orientation="portrait"><object-id xmlns:xlink="http://www.w3.org/1999/xlink" content-type="doi" xlink:type="simple">10.3897/zookeys.1205.125639.figure1</object-id><object-id xmlns:xlink="http://www.w3.org/1999/xlink" content-type="arpha" xlink:type="simple">373AB4D4-7ABE-56ED-89AD-9E26B7874DF1</object-id><label>Figure 1.</label><caption><p>Last nymphal instar of <italic><tp:taxon-name><tp:taxon-name-part taxon-name-part-type="genus" reg="Cincticostella">Cincticostella</tp:taxon-name-part><tp:taxon-name-part taxon-name-part-type="species" reg="jianchuan">jianchuan</tp:taxon-name-part></tp:taxon-name></italic> sp. nov. <bold>A</bold> dorsal habitus of male <bold>B</bold> dorsal habitus of female <bold>C</bold> ventral habitus of male. Scale bar: 1000 µm (<bold>A, B</bold>).</p></caption><graphic xmlns:xlink="http://www.w3.org/1999/xlink" xlink:href="zookeys-1205-349_article-125639__-g001.jpg" position="float" orientation="portrait" xlink:type="simple" id="oo_1082651.jpg"><uri content-type="original_file" xlink:type="simple">https://binary.pensoft.net/fig/1082651</uri></graphic></fig><p><bold><italic>Head</italic></bold>: base color reed green to brown, genae expanded into lobes (Fig. <xref ref-type="fig" rid="F2">2A</xref>); middle portion of antennae with tiny setae on articulations (Fig. <xref ref-type="fig" rid="F2">2C</xref>), basal (Fig. <xref ref-type="fig" rid="F2">2B</xref>) and apical (Fig. <xref ref-type="fig" rid="F2">2D</xref>) portions of antennae without such setae. Labrum width equal to about 1/3 head width, setae on dorsal and ventral surfaces; those on ventral surface and anterolateral margin relatively longer and more densely arranged (Fig. <xref ref-type="fig" rid="F2">2E</xref>). Mandible: both mandibles with numerous short hair-like setae on dorsal and lateral surfaces; trifurcated outer incisor and bifurcated inner incisor (Fig. <xref ref-type="fig" rid="F2">2F, G</xref>). Left mandible without seta near mola, prostheca comprised of two tufts of spines with common stem (Fig. <xref ref-type="fig" rid="F2">2F</xref>). Right mandible with row of irregular hair-like setae under mola, prostheca with one tuft of hair-like setae on common base (Fig. <xref ref-type="fig" rid="F2">2G</xref>). Hypopharynx (Fig. <xref ref-type="fig" rid="F2">2H</xref>): lingua recumbent oval, with shallow anteromedian concavity, short setae densely situated on anterolateral margins, apical 1/4 with pale spot; superlinguae with slight curved outer, anterior margin and surface densely covered with long setae. Maxilla (Fig. <xref ref-type="fig" rid="F2">2I–K</xref>): apex with 2 large canine teeth and slightly curved plate, apical margin of plate crenate (Fig. <xref ref-type="fig" rid="F2">2K</xref>); tuft of stout setae at apex; galea-lacinia with several setae near base; lateral margins of stipes and cardo with fine setae; three-segmented maxillary palp covered with hair-like setae and sharp setae, segment III very small and short, segment length ratio from base to apex = 5.3: 4.7: 1.0 (Fig. <xref ref-type="fig" rid="F2">2I–K</xref>). Labium (Fig. <xref ref-type="fig" rid="F2">2L</xref>): paraglossae semicircular, apical half of dorsum with closely set sharp setae; apical three quarters of venter with loose set of fine setae; glossae long and ellipsoid with setae; labial palp with 3 segments, surfaces of segments I and II with sharp setae; segment II slightly enlarged; segment III very small, segment length ratio from base to apex = 7.2: 5.1: 1.0.</p><fig id="F2" position="float" orientation="portrait"><object-id xmlns:xlink="http://www.w3.org/1999/xlink" content-type="doi" xlink:type="simple">10.3897/zookeys.1205.125639.figure2</object-id><object-id xmlns:xlink="http://www.w3.org/1999/xlink" content-type="arpha" xlink:type="simple">6313A160-022F-5819-844A-B0C8446ACCF9</object-id><label>Figure 2.</label><caption><p>Nymphs of <italic><tp:taxon-name><tp:taxon-name-part taxon-name-part-type="genus" reg="Cincticostella">Cincticostella</tp:taxon-name-part><tp:taxon-name-part taxon-name-part-type="species" reg="jianchuan">jianchuan</tp:taxon-name-part></tp:taxon-name></italic> sp. nov. <bold>A</bold> head <bold>B</bold> basal part of antenna <bold>C</bold> middle part of antenna <bold>E</bold> apical part of antenna <bold>E</bold> labrum <bold>F</bold> left mandible <bold>G</bold> right mandible <bold>H</bold> hypopharynx (ventral view) <bold>I</bold> left maxilla <bold>J</bold> apex of right maxilla (dorsal view) <bold>K</bold> apex of right maxilla (ventral view) <bold>L</bold> labium (ventral view). Scale bar: 1000 μm (<bold>A</bold>); 100 μm (<bold>B–K</bold>).</p></caption><graphic xmlns:xlink="http://www.w3.org/1999/xlink" xlink:href="zookeys-1205-349_article-125639__-g002.jpg" position="float" orientation="portrait" xlink:type="simple" id="oo_1082652.jpg"><uri content-type="original_file" xlink:type="simple">https://binary.pensoft.net/fig/1082652</uri></graphic></fig><p><bold><italic>Thorax</italic></bold> general color yellowish to reed green. Pronotum with paired small brownish green irregular stripes, anterolateral corners produced anteriorly (Fig. <xref ref-type="fig" rid="F1">1A, B</xref>); mesonotum with medial pale stripe, paired small brownish green dots and irregular stripes (Fig. <xref ref-type="fig" rid="F1">1A, B</xref>), lateral margins each with blunt projection near anterolateral corner (Figs <xref ref-type="fig" rid="F1">1A, B</xref>, <xref ref-type="fig" rid="F3">3A</xref>). Prosternum with pair of hole-like structures (Fig. <xref ref-type="fig" rid="F3">3B</xref>, indicated by black arrow). Legs: posterolateral angles of fore and middle coxae each with acute projection (Fig. <xref ref-type="fig" rid="F1">1A</xref>). Dorsal surface of femur of each leg with setae on median, posterior and anterior areas (Fig. <xref ref-type="fig" rid="F4">4A–C</xref>), ratio of overall femur width of foreleg: middle-leg: hindleg = 1.0: 1.0: 1.1. Ratio of femur: tibia: tarsus of foreleg = 1.9: 1.8: 1.0, ratio of femur: tibia: tarsus of middle-leg = 2.4: 2.4: 1.0, ratio of femur: tibia: tarsus of hindleg = 2.6: 3.0: 1.0. Claws pale, apices dark brown, with 4–5 blunt denticles medially (Fig. <xref ref-type="fig" rid="F4">4D, E</xref>).</p><fig id="F3" position="float" orientation="portrait"><object-id xmlns:xlink="http://www.w3.org/1999/xlink" content-type="doi" xlink:type="simple">10.3897/zookeys.1205.125639.figure3</object-id><object-id xmlns:xlink="http://www.w3.org/1999/xlink" content-type="arpha" xlink:type="simple">DAF430A0-AEF3-5309-BE09-F006F774780E</object-id><label>Figure 3.</label><caption><p>Nymphs of <italic><tp:taxon-name><tp:taxon-name-part taxon-name-part-type="genus" reg="Cincticostella">Cincticostella</tp:taxon-name-part><tp:taxon-name-part taxon-name-part-type="species" reg="jianchuan">jianchuan</tp:taxon-name-part></tp:taxon-name></italic> sp. nov. <bold>A</bold> thorax of last nymphal instar (dorsal view) <bold>B</bold> ventral view of pronotum with hole-like structures. Scale bar: 1000 μm (<bold>A</bold>); 500 μm (<bold>B</bold>).</p></caption><graphic xmlns:xlink="http://www.w3.org/1999/xlink" xlink:href="zookeys-1205-349_article-125639__-g003.jpg" position="float" orientation="portrait" xlink:type="simple" id="oo_1082653.jpg"><uri content-type="original_file" xlink:type="simple">https://binary.pensoft.net/fig/1082653</uri></graphic></fig><fig id="F4" position="float" orientation="portrait"><object-id xmlns:xlink="http://www.w3.org/1999/xlink" content-type="doi" xlink:type="simple">10.3897/zookeys.1205.125639.figure4</object-id><object-id xmlns:xlink="http://www.w3.org/1999/xlink" content-type="arpha" xlink:type="simple">186F2722-CE56-5FEA-B6EE-BB657E2AEA3D</object-id><label>Figure 4.</label><caption><p>Nymphs of <italic><tp:taxon-name><tp:taxon-name-part taxon-name-part-type="genus" reg="Cincticostella">Cincticostella</tp:taxon-name-part><tp:taxon-name-part taxon-name-part-type="species" reg="jianchuan">jianchuan</tp:taxon-name-part></tp:taxon-name></italic> sp. nov. <bold>A</bold> foreleg <bold>B</bold> midleg <bold>C</bold> hindleg <bold>D</bold> claw of foreleg <bold>E</bold> claw of midleg <bold>F</bold> claw of hindleg. Scale bar: 1000 μm (<bold>A–C</bold>); 100 μm (<bold>D–F</bold>).</p></caption><graphic xmlns:xlink="http://www.w3.org/1999/xlink" xlink:href="zookeys-1205-349_article-125639__-g004.jpg" position="float" orientation="portrait" xlink:type="simple" id="oo_1082654.jpg"><uri content-type="original_file" xlink:type="simple">https://binary.pensoft.net/fig/1082654</uri></graphic></fig><p><bold><italic>Abdomen</italic></bold>: abdominal segments II–IX each with posterolateral projection with clavate setae; largest posterolateral projection on segment VIII, long and divergent posterolateral projections on segment IX (Fig. <xref ref-type="fig" rid="F5">5A</xref>). Posterior margins of segments II–IX each with pair of sharp tubercles, progressively longer on segments II–VIII (Fig. <xref ref-type="fig" rid="F5">5A</xref>). Each tergum without setae on posterior margin and dorsal area (Fig. <xref ref-type="fig" rid="F5">5A, B</xref>), but posterior margin of tergum I with long fine setae. Posterior margin of sternum IX of male wavy (Fig. <xref ref-type="fig" rid="F5">5C</xref>); posterior margin of sternum IX of female concave (Fig. <xref ref-type="fig" rid="F5">5D</xref>). Gills III–V subequal in size, dorsal lamellae oblique oval, ventral lamellae each with deep cleft (Fig. <xref ref-type="fig" rid="F6">6A–C</xref>); gill VI dorsal lamella rounded, ventral lamella without deep cleft (Fig. <xref ref-type="fig" rid="F6">6D</xref>); gill VII small, somewhat heart-shaped but rounded (Fig. <xref ref-type="fig" rid="F6">6E</xref>). Distal part of caudal filaments darkly colored, each segment with whorled acute setae at apex and few sharp setae near middle area, median segments with long fine setae on lateral margins loosely arranged (Fig. <xref ref-type="fig" rid="F6">6F</xref>).</p><fig id="F5" position="float" orientation="portrait"><object-id xmlns:xlink="http://www.w3.org/1999/xlink" content-type="doi" xlink:type="simple">10.3897/zookeys.1205.125639.figure5</object-id><object-id xmlns:xlink="http://www.w3.org/1999/xlink" content-type="arpha" xlink:type="simple">1632931A-5760-5399-8743-C10B219F37F8</object-id><label>Figure 5.</label><caption><p>Nymphs of <italic><tp:taxon-name><tp:taxon-name-part taxon-name-part-type="genus" reg="Cincticostella">Cincticostella</tp:taxon-name-part><tp:taxon-name-part taxon-name-part-type="species" reg="jianchuan">jianchuan</tp:taxon-name-part></tp:taxon-name></italic> sp. nov. <bold>A</bold> abdomen (dorsal view) <bold>B</bold> abdominal terga VII enlarged <bold>C</bold> posterior part of abdomen of male (ventral view) <bold>D</bold> posterior part of abdomen of female (ventral view). Scale bar: 1000 μm (<bold>A</bold>); 500 μm (<bold>D</bold>); 100 μm (<bold>B, C</bold>).</p></caption><graphic xmlns:xlink="http://www.w3.org/1999/xlink" xlink:href="zookeys-1205-349_article-125639__-g005.jpg" position="float" orientation="portrait" xlink:type="simple" id="oo_1082655.jpg"><uri content-type="original_file" xlink:type="simple">https://binary.pensoft.net/fig/1082655</uri></graphic></fig><fig id="F6" position="float" orientation="portrait"><object-id xmlns:xlink="http://www.w3.org/1999/xlink" content-type="doi" xlink:type="simple">10.3897/zookeys.1205.125639.figure6</object-id><object-id xmlns:xlink="http://www.w3.org/1999/xlink" content-type="arpha" xlink:type="simple">E0781649-3968-5275-AB39-D95629182DF0</object-id><label>Figure 6.</label><caption><p>Nymphs of <italic><tp:taxon-name><tp:taxon-name-part taxon-name-part-type="genus" reg="Cincticostella">Cincticostella</tp:taxon-name-part><tp:taxon-name-part taxon-name-part-type="species" reg="jianchuan">jianchuan</tp:taxon-name-part></tp:taxon-name></italic> sp. nov. <bold>A</bold> gill III <bold>B</bold> gill IV <bold>C</bold> gill V <bold>D</bold> gill VI <bold>E</bold> gill VII <bold>F</bold> caudal filaments. Scale bar: 100 μm (<bold>A–F</bold>).</p></caption><graphic xmlns:xlink="http://www.w3.org/1999/xlink" xlink:href="zookeys-1205-349_article-125639__-g006.jpg" position="float" orientation="portrait" xlink:type="simple" id="oo_1082656.jpg"><uri content-type="original_file" xlink:type="simple">https://binary.pensoft.net/fig/1082656</uri></graphic></fig><p><bold><italic>Male imago</italic></bold> (in ethanol). Body length 18.3–18.8 mm (excluding tails), head width 3.1–3.3 mm, forewing length 19.4–20.0 mm, hindwing length 5.4–5.9 mm, cerci length 8.9–11.6 mm, middle caudal filament 9.3–10.9 mm. Body color brown to dark brown (Figs <xref ref-type="fig" rid="F7">7A–C</xref>, <xref ref-type="fig" rid="F17">17A</xref>).</p><fig id="F7" position="float" orientation="portrait"><object-id xmlns:xlink="http://www.w3.org/1999/xlink" content-type="doi" xlink:type="simple">10.3897/zookeys.1205.125639.figure7</object-id><object-id xmlns:xlink="http://www.w3.org/1999/xlink" content-type="arpha" xlink:type="simple">145EBE5C-5F70-55D4-A6F6-0EECFF8B413A</object-id><label>Figure 7.</label><caption><p>Male imago of <italic><tp:taxon-name><tp:taxon-name-part taxon-name-part-type="genus" reg="Cincticostella">Cincticostella</tp:taxon-name-part><tp:taxon-name-part taxon-name-part-type="species" reg="jianchuan">jianchuan</tp:taxon-name-part></tp:taxon-name></italic> sp. nov. <bold>A</bold> dorsal view of body <bold>B</bold> lateral view of body <bold>C</bold> ventral view of body <bold>D</bold> ventral view of head and pronotum, with air sac-like structure indicated by red arrow <bold>E</bold> forewing <bold>F</bold> hindwing. Scale bar: 1000 μm (<bold>A–F</bold>).</p></caption><graphic xmlns:xlink="http://www.w3.org/1999/xlink" xlink:href="zookeys-1205-349_article-125639__-g007.jpg" position="float" orientation="portrait" xlink:type="simple" id="oo_1082657.jpg"><uri content-type="original_file" xlink:type="simple">https://binary.pensoft.net/fig/1082657</uri></graphic></fig><p><bold><italic>Head</italic>.</bold> Compound eyes contiguous, upper portion brown and lower portion black (Fig. <xref ref-type="fig" rid="F7">7B, D</xref>).</p><p><bold><italic>Thorax</italic>.</bold> Pronotum with expanded posterolateral air sac-like structure (Fig. <xref ref-type="fig" rid="F7">7A–D</xref>, indicated by red arrow). Mesonotum with three projections on posterior margin, middle projection short (Fig. <xref ref-type="fig" rid="F8">8A</xref>, indicated by red arrow). Forewings generally hyaline, veins brown; all cells of costal and subcostal fields tinted with brown, 2/3 cells from base to margin of subcostal and radial fields tinted with brown; cross veins in stigmatic area slightly oblique, and those between costal and subcostal areas separated into two rows of cells. MA forked 2/3 of distance from base to margin; stem of MA+Rs fork at very base, just slightly more distal than fork of MP (Fig. <xref ref-type="fig" rid="F7">7E</xref>). Hindwing totally hyaline, leading margin slightly concave; MA single, MP forked symmetrically (Fig. <xref ref-type="fig" rid="F7">7F</xref>). Forelegs brown to dark brown (Fig. <xref ref-type="fig" rid="F8">8B</xref>), mid- and hindlegs brown (Fig. <xref ref-type="fig" rid="F8">8C, D</xref>). Femur: tibia: tarsus of foreleg = 1.0: 1.3: 1.6, tarsal segments from basal to apical = 1.0: 5.4: 5.0: 3.5: 1.8; femur: tibia: tarsus of midleg = 2.2: 2.3: 1.0, tarsal segments arranged in decreasing order = 1.0: 1.4: 1.3: 1.0: 2.5; femur: tibia: tarsus of hindleg = 2.6: 3.0: 1.0, tarsal segments arranged in decreasing order = 1.0: 1.3: 1.5: 1.1: 2.9. Claws of all legs similar, one blunt and one hooked.</p><fig id="F8" position="float" orientation="portrait"><object-id xmlns:xlink="http://www.w3.org/1999/xlink" content-type="doi" xlink:type="simple">10.3897/zookeys.1205.125639.figure8</object-id><object-id xmlns:xlink="http://www.w3.org/1999/xlink" content-type="arpha" xlink:type="simple">BEF6E353-01FB-51C0-B82D-0B87E14479CD</object-id><label>Figure 8.</label><caption><p>Male imago of <italic><tp:taxon-name><tp:taxon-name-part taxon-name-part-type="genus" reg="Cincticostella">Cincticostella</tp:taxon-name-part><tp:taxon-name-part taxon-name-part-type="species" reg="jianchuan">jianchuan</tp:taxon-name-part></tp:taxon-name></italic> sp. nov. <bold>A</bold> lateral scutellar projections, middle one indicated by red arrow <bold>B</bold> foreleg <bold>C</bold> midleg <bold>D</bold> hindleg <bold>E</bold> cerci <bold>F</bold> cerci enlarged. Scale bar: 100 μm (<bold>A, F</bold>); 1000 μm (<bold>B–E</bold>).</p></caption><graphic xmlns:xlink="http://www.w3.org/1999/xlink" xlink:href="zookeys-1205-349_article-125639__-g008.jpg" position="float" orientation="portrait" xlink:type="simple" id="oo_1082658.jpg"><uri content-type="original_file" xlink:type="simple">https://binary.pensoft.net/fig/1082658</uri></graphic></fig><p><bold><italic>Abdomen</italic>.</bold> Terga II–V each with pale stripe on posterior margin, pair of diffuse dark dots near posterior margins of terga II–IX; diffuse dark stripes on middle and lateral faces of terga VIII–IX (Fig. <xref ref-type="fig" rid="F7">7A, B</xref>). Dark ganglionic marks on sterna I–VII (Fig. <xref ref-type="fig" rid="F7">7C</xref>). Small portion of sternum VII and most of sterna VIII–IX light colored (Fig. <xref ref-type="fig" rid="F7">7C</xref>). Styliger plate with middle projection (Fig. <xref ref-type="fig" rid="F7">7C</xref>). Caudal filaments brown to dark brown, with spines (Fig. <xref ref-type="fig" rid="F8">8E, F</xref>).</p><p><bold><italic>Genitalia</italic>.</bold> Forceps covered with stout setae; segment 3 globular; segment 2 angled inward distally and with slight subapical constriction (Fig. <xref ref-type="fig" rid="F9">9A–C</xref>). Penis lobes compact, with linear groove on apical 1/2 of dorsal face (Fig. <xref ref-type="fig" rid="F9">9A, D</xref>), apical sclerite (Fig. <xref ref-type="fig" rid="F9">9C, F</xref>), two subapical hemispherical grooves (Fig. <xref ref-type="fig" rid="F9">9B, E</xref>, indicated by red arrows), one basal obvious bump (Fig. <xref ref-type="fig" rid="F9">9B, E</xref>), one subapical large pale plate on ventral face (Fig. <xref ref-type="fig" rid="F9">9C, F</xref>), lobes separated by slight cleft (Fig. <xref ref-type="fig" rid="F9">9C, F</xref>).</p><fig id="F9" position="float" orientation="portrait"><object-id xmlns:xlink="http://www.w3.org/1999/xlink" content-type="doi" xlink:type="simple">10.3897/zookeys.1205.125639.figure9</object-id><object-id xmlns:xlink="http://www.w3.org/1999/xlink" content-type="arpha" xlink:type="simple">90329ACC-265B-55D1-8C79-11421CAE30DA</object-id><label>Figure 9.</label><caption><p>Male imago of <italic><tp:taxon-name><tp:taxon-name-part taxon-name-part-type="genus" reg="Cincticostella">Cincticostella</tp:taxon-name-part><tp:taxon-name-part taxon-name-part-type="species" reg="jianchuan">jianchuan</tp:taxon-name-part></tp:taxon-name></italic> sp. nov. <bold>A</bold> genitalia (dorsal view) <bold>B</bold> genitalia (lateral view) with groove indicated by arrow <bold>C</bold> genitalia (ventral view) <bold>D</bold> penes (dorsal view) <bold>E</bold> penes (lateral view), with position of groove indicated by arrow <bold>F</bold> penes (ventral view). Scale bar: 100 μm (<bold>A–F</bold>).</p></caption><graphic xmlns:xlink="http://www.w3.org/1999/xlink" xlink:href="zookeys-1205-349_article-125639__-g009.jpg" position="float" orientation="portrait" xlink:type="simple" id="oo_1082659.jpg"><uri content-type="original_file" xlink:type="simple">https://binary.pensoft.net/fig/1082659</uri></graphic></fig><p><bold><italic>Female imago</italic></bold> (in ethanol). Color pattern similar to male (Figs <xref ref-type="fig" rid="F10">10A–F</xref>, <xref ref-type="fig" rid="F11">11 A–C</xref>, <xref ref-type="fig" rid="F17">17B</xref>); body length 19.1–22.9 mm (excluding tails), head width 2.9–3.5 mm, cerci length 17.6–23.7 mm, middle caudal filament 17.3–22.1 mm, forewing 19.9–23.4 mm, hindwing 5.5–6.1 mm. Lengths of femur: tibia: tarsus of foreleg = 1.9: 1.6: 1.0, tarsal segments from basal to apical = 1.0: 2.0: 1.7: 1.1: 2.3; femur: tibia: tarsus of midleg = 2.4: 2.4: 1.0, tarsal segments from basal to apical = 1.0: 1.2: 1.2: 1.1: 3.2; femur: tibia: tarsus of hindleg = 2.7: 3.1: 1.0, tarsal segments from basal to apical = 1.0: 1.1: 1.4: 1.0: 2.7. Compared with male, pronotum with nonexpanded posterolateral air sac-like structures; inner margin of femur of foreleg covered with spines. Posterior margin of subgenital plate produced to 1/5 length of sternum VIII. Posterior margin of subanal plate with obvious median cleft (Fig. <xref ref-type="fig" rid="F10">10F</xref>). Color pattern of caudal filaments similar to male.</p><fig id="F10" position="float" orientation="portrait"><object-id xmlns:xlink="http://www.w3.org/1999/xlink" content-type="doi" xlink:type="simple">10.3897/zookeys.1205.125639.figure10</object-id><object-id xmlns:xlink="http://www.w3.org/1999/xlink" content-type="arpha" xlink:type="simple">960161E4-190E-5A24-83AB-743056FA36ED</object-id><label>Figure 10.</label><caption><p>Female imago of <italic><tp:taxon-name><tp:taxon-name-part taxon-name-part-type="genus" reg="Cincticostella">Cincticostella</tp:taxon-name-part><tp:taxon-name-part taxon-name-part-type="species" reg="jianchuan">jianchuan</tp:taxon-name-part></tp:taxon-name></italic> sp. nov. <bold>A</bold> dorsal view <bold>B</bold> lateral view <bold>C</bold> ventral view <bold>D</bold> forewing <bold>E</bold> hindwing <bold>F</bold> posterior part of abdomen (ventral view). Scale bar: 2000 μm (<bold>D</bold>); 1000 μm (<bold>A–C, F</bold>); 500 μm (<bold>E</bold>).</p></caption><graphic xmlns:xlink="http://www.w3.org/1999/xlink" xlink:href="zookeys-1205-349_article-125639__-g010.jpg" position="float" orientation="portrait" xlink:type="simple" id="oo_1082660.jpg"><uri content-type="original_file" xlink:type="simple">https://binary.pensoft.net/fig/1082660</uri></graphic></fig><fig id="F11" position="float" orientation="portrait"><object-id xmlns:xlink="http://www.w3.org/1999/xlink" content-type="doi" xlink:type="simple">10.3897/zookeys.1205.125639.figure11</object-id><object-id xmlns:xlink="http://www.w3.org/1999/xlink" content-type="arpha" xlink:type="simple">2DD83A57-22AE-549A-9A9C-E418A37CAE85</object-id><label>Figure 11.</label><caption><p>Female imago of <italic><tp:taxon-name><tp:taxon-name-part taxon-name-part-type="genus" reg="Cincticostella">Cincticostella</tp:taxon-name-part><tp:taxon-name-part taxon-name-part-type="species" reg="jianchuan">jianchuan</tp:taxon-name-part></tp:taxon-name></italic> sp. nov. <bold>A</bold> foreleg <bold>B</bold> midleg <bold>C</bold> hindleg. Scale bar: 1000 μm (<bold>A–C</bold>).</p></caption><graphic xmlns:xlink="http://www.w3.org/1999/xlink" xlink:href="zookeys-1205-349_article-125639__-g011.jpg" position="float" orientation="portrait" xlink:type="simple" id="oo_1082661.jpg"><uri content-type="original_file" xlink:type="simple">https://binary.pensoft.net/fig/1082661</uri></graphic></fig><p><bold><italic>Male subimago</italic>.</bold> Body color taupe gray to dark brown (Figs <xref ref-type="fig" rid="F12">12A–C</xref>, <xref ref-type="fig" rid="F17">17B</xref>). Front portions of forewing and hindwing taupe gray and rear portions nearly white (Fig. <xref ref-type="fig" rid="F13">13A, B</xref>). Pronotum with nonexpanded posterolateral air sac-like structures; scutellum with three long, pointed posterior prolongations (Fig. <xref ref-type="fig" rid="F12">12A, B</xref>). Caudal filaments with relative densely spines (Fig. <xref ref-type="fig" rid="F14">14E</xref>). Apical sclerite of penes incomplete (Fig. <xref ref-type="fig" rid="F13">13C</xref>). Body length 13.0–14.5 mm (excluding tails), head width 2.6–3.0 mm, cerci length 8.0–16.5 mm, middle caudal filament 8.5–16.4 mm, forewing 19.4–19.8 mm, hindwing 4.6–5.1 mm (Fig. <xref ref-type="fig" rid="F12">12A–C</xref>, <xref ref-type="fig" rid="F13">13A–C</xref>, <xref ref-type="fig" rid="F14">14A–E</xref>). Margins of femur and tibia of foreleg, midleg and hindleg all densely covered with spines (Fig. <xref ref-type="fig" rid="F14">14A–D</xref>). Length of femur: tibia: tarsus of foreleg = 1.3: 1.4: 1.0, tarsal segments from basal to apical = 1.0: 2.7: 2.5: 1.8: 2.2; femur: tibia: tarsus of midleg = 2.4: 2.3: 1.0, tarsal segments from basal to apical = 1.2: 1.7: 1.3: 1.0: 2.9; femur: tibia: tarsus of hindleg = 3.1: 3.6: 1.0, tarsal segments from basal to apical = 1.0: 3.0: 3.0: 2.0: 6.2.</p><fig id="F12" position="float" orientation="portrait"><object-id xmlns:xlink="http://www.w3.org/1999/xlink" content-type="doi" xlink:type="simple">10.3897/zookeys.1205.125639.figure12</object-id><object-id xmlns:xlink="http://www.w3.org/1999/xlink" content-type="arpha" xlink:type="simple">2F5C7DAE-9645-53D9-8AF9-DB7461A3F5AF</object-id><label>Figure 12.</label><caption><p>Male subimago of <italic><tp:taxon-name><tp:taxon-name-part taxon-name-part-type="genus" reg="Cincticostella">Cincticostella</tp:taxon-name-part><tp:taxon-name-part taxon-name-part-type="species" reg="jianchuan">jianchuan</tp:taxon-name-part></tp:taxon-name></italic> sp. nov. <bold>A</bold> dorsal view <bold>B</bold> lateral view <bold>C</bold> ventral view. Scale bar: 1000 μm (<bold>A–C</bold>).</p></caption><graphic xmlns:xlink="http://www.w3.org/1999/xlink" xlink:href="zookeys-1205-349_article-125639__-g012.jpg" position="float" orientation="portrait" xlink:type="simple" id="oo_1082662.jpg"><uri content-type="original_file" xlink:type="simple">https://binary.pensoft.net/fig/1082662</uri></graphic></fig><fig id="F13" position="float" orientation="portrait"><object-id xmlns:xlink="http://www.w3.org/1999/xlink" content-type="doi" xlink:type="simple">10.3897/zookeys.1205.125639.figure13</object-id><object-id xmlns:xlink="http://www.w3.org/1999/xlink" content-type="arpha" xlink:type="simple">661388EA-D6DC-544D-A53B-0F40B217AE1C</object-id><label>Figure 13.</label><caption><p>Male subimago of <italic><tp:taxon-name><tp:taxon-name-part taxon-name-part-type="genus" reg="Cincticostella">Cincticostella</tp:taxon-name-part><tp:taxon-name-part taxon-name-part-type="species" reg="jianchuan">jianchuan</tp:taxon-name-part></tp:taxon-name></italic> sp. nov. <bold>A</bold> forewing <bold>B</bold> hindwing <bold>C</bold> ventral view of genitalia. Scale bar: 1000 μm (<bold>A, B</bold>); 200 μm (<bold>C</bold>).</p></caption><graphic xmlns:xlink="http://www.w3.org/1999/xlink" xlink:href="zookeys-1205-349_article-125639__-g013.jpg" position="float" orientation="portrait" xlink:type="simple" id="oo_1082663.jpg"><uri content-type="original_file" xlink:type="simple">https://binary.pensoft.net/fig/1082663</uri></graphic></fig><fig id="F14" position="float" orientation="portrait"><object-id xmlns:xlink="http://www.w3.org/1999/xlink" content-type="doi" xlink:type="simple">10.3897/zookeys.1205.125639.figure14</object-id><object-id xmlns:xlink="http://www.w3.org/1999/xlink" content-type="arpha" xlink:type="simple">1C2ED704-3CA5-5603-8D98-3148170A1C07</object-id><label>Figure 14.</label><caption><p>Male subimago of <italic><tp:taxon-name><tp:taxon-name-part taxon-name-part-type="genus" reg="Cincticostella">Cincticostella</tp:taxon-name-part><tp:taxon-name-part taxon-name-part-type="species" reg="jianchuan">jianchuan</tp:taxon-name-part></tp:taxon-name></italic> sp. nov. <bold>A</bold> foreleg <bold>B</bold> midleg <bold>C</bold> hindleg <bold>D</bold> closer view of femur of midleg <bold>E</bold> cerci. Scale bar: 2000 μm (<bold>A–C</bold>); 500 μm (<bold>E</bold>); 100 μm (<bold>D</bold>).</p></caption><graphic xmlns:xlink="http://www.w3.org/1999/xlink" xlink:href="zookeys-1205-349_article-125639__-g014.jpg" position="float" orientation="portrait" xlink:type="simple" id="oo_1082664.jpg"><uri content-type="original_file" xlink:type="simple">https://binary.pensoft.net/fig/1082664</uri></graphic></fig><p><bold><italic>Female subimago</italic></bold> (in alcohol). Similar to male subimago except for usual sexual differences (Figs <xref ref-type="fig" rid="F15">15A–C</xref>, <xref ref-type="fig" rid="F16">16A–E</xref>, <xref ref-type="fig" rid="F17">17C</xref>). Length of femur: tibia: tarsus of foreleg = 1.7: 1.6: 1.0, tarsal segments from basal to apical = 1.0: 1.7: 1.4: 1.0: 2.1; femur: tibia: tarsus of midleg = 2.4: 2.5: 1.0, tarsal segments from basal to apical = 1.0: 1.3: 1.3: 1.2: 2.8; femur: tibia: tarsus of hindleg = 3.1: 3.6: 1.0, tarsal segments from basal to apical = 1.0: 1.7: 1.4: 1.3: 3.2. Inner margins of tarsus of foreleg, midleg and hindleg densely covered with spines (Fig. <xref ref-type="fig" rid="F8">8D–F, J</xref>). Head width 2.9–3.6 mm, body length 17.5–19.7 mm (excluding tails), forewing length 18.6–22.2 mm, hindwing length 3.8–5.7 mm, cerci length 12.2–13.8 mm, middle caudal filament 13.0–13.8 mm.</p><fig id="F15" position="float" orientation="portrait"><object-id xmlns:xlink="http://www.w3.org/1999/xlink" content-type="doi" xlink:type="simple">10.3897/zookeys.1205.125639.figure15</object-id><object-id xmlns:xlink="http://www.w3.org/1999/xlink" content-type="arpha" xlink:type="simple">84787197-6425-5624-AB70-F97E9C4965CE</object-id><label>Figure 15.</label><caption><p>Female subimago of <italic><tp:taxon-name><tp:taxon-name-part taxon-name-part-type="genus" reg="Cincticostella">Cincticostella</tp:taxon-name-part><tp:taxon-name-part taxon-name-part-type="species" reg="jianchuan">jianchuan</tp:taxon-name-part></tp:taxon-name></italic> sp. nov. <bold>A</bold> dorsal view <bold>B</bold> lateral view <bold>C</bold> ventral view. Scale bar: 1000 μm (<bold>A–C</bold>).</p></caption><graphic xmlns:xlink="http://www.w3.org/1999/xlink" xlink:href="zookeys-1205-349_article-125639__-g015.jpg" position="float" orientation="portrait" xlink:type="simple" id="oo_1082665.jpg"><uri content-type="original_file" xlink:type="simple">https://binary.pensoft.net/fig/1082665</uri></graphic></fig><fig id="F16" position="float" orientation="portrait"><object-id xmlns:xlink="http://www.w3.org/1999/xlink" content-type="doi" xlink:type="simple">10.3897/zookeys.1205.125639.figure16</object-id><object-id xmlns:xlink="http://www.w3.org/1999/xlink" content-type="arpha" xlink:type="simple">D810A178-AE0B-55D2-939E-C3BF15B67726</object-id><label>Figure 16.</label><caption><p>Female subimago of <italic><tp:taxon-name><tp:taxon-name-part taxon-name-part-type="genus" reg="Cincticostella">Cincticostella</tp:taxon-name-part><tp:taxon-name-part taxon-name-part-type="species" reg="jianchuan">jianchuan</tp:taxon-name-part></tp:taxon-name></italic> sp. nov. <bold>A</bold> forewing <bold>B</bold> hindwing <bold>C</bold> foreleg <bold>D</bold> midleg <bold>E</bold> hindleg. Scale bar: 1000 μm (<bold>A–E</bold>).</p></caption><graphic xmlns:xlink="http://www.w3.org/1999/xlink" xlink:href="zookeys-1205-349_article-125639__-g016.jpg" position="float" orientation="portrait" xlink:type="simple" id="oo_1082666.jpg"><uri content-type="original_file" xlink:type="simple">https://binary.pensoft.net/fig/1082666</uri></graphic></fig><fig id="F17" position="float" orientation="portrait"><object-id xmlns:xlink="http://www.w3.org/1999/xlink" content-type="doi" xlink:type="simple">10.3897/zookeys.1205.125639.figure17</object-id><object-id xmlns:xlink="http://www.w3.org/1999/xlink" content-type="arpha" xlink:type="simple">5F53DCD5-53BD-54F0-BB14-195517B79313</object-id><label>Figure 17.</label><caption><p>Winged stages of <italic><tp:taxon-name><tp:taxon-name-part taxon-name-part-type="genus" reg="Cincticostella">Cincticostella</tp:taxon-name-part><tp:taxon-name-part taxon-name-part-type="species" reg="jianchuan">jianchuan</tp:taxon-name-part></tp:taxon-name></italic> sp. nov. (living) <bold>A</bold> male imago <bold>B</bold> female imago <bold>C</bold> male subimago <bold>D</bold> female subimago.</p></caption><graphic xmlns:xlink="http://www.w3.org/1999/xlink" xlink:href="zookeys-1205-349_article-125639__-g017.jpg" position="float" orientation="portrait" xlink:type="simple" id="oo_1082667.jpg"><uri content-type="original_file" xlink:type="simple">https://binary.pensoft.net/fig/1082667</uri></graphic></fig><p><bold><italic>Eggs</italic></bold>: dissected from female imago. Length 142–207 μm, width 96–120 μm. Ovoid with polar cap composed of dense filaments, each filament with intumescent terminal (Fig. <xref ref-type="fig" rid="F18">18A, B</xref>). Chorion with irregular polygonal ridges except subpolar areas (Fig. <xref ref-type="fig" rid="F18">18A–D</xref>); mesh with variety of tubercles medially; knobs of attachment structure and micropyle distributed near equator (Fig. <xref ref-type="fig" rid="F18">18A, C</xref>).</p><fig id="F18" position="float" orientation="portrait"><object-id xmlns:xlink="http://www.w3.org/1999/xlink" content-type="doi" xlink:type="simple">10.3897/zookeys.1205.125639.figure18</object-id><object-id xmlns:xlink="http://www.w3.org/1999/xlink" content-type="arpha" xlink:type="simple">1D7C4B8B-55AA-59EB-82DC-418E2B70203B</object-id><label>Figure 18.</label><caption><p>Egg of <italic><tp:taxon-name><tp:taxon-name-part taxon-name-part-type="genus" reg="Cincticostella">Cincticostella</tp:taxon-name-part><tp:taxon-name-part taxon-name-part-type="species" reg="jianchuan">jianchuan</tp:taxon-name-part></tp:taxon-name></italic> sp. nov. <bold>A</bold> lateral view with micropyle (M) and knob of attachment structure (K) <bold>B</bold> polar cap <bold>C</bold> micropyle (M) enlarged <bold>D</bold> bottom view. Scale bar: 50 μm (<bold>A</bold>); 20 μm (<bold>B–D</bold>); 10 μm (<bold>C</bold>).</p></caption><graphic xmlns:xlink="http://www.w3.org/1999/xlink" xlink:href="zookeys-1205-349_article-125639__-g018.jpg" position="float" orientation="portrait" xlink:type="simple" id="oo_1082668.jpg"><uri content-type="original_file" xlink:type="simple">https://binary.pensoft.net/fig/1082668</uri></graphic></fig></tp:treatment-sec><tp:treatment-sec sec-type="Persistent mouthparts of winged stages" id="SECID0EGHAG"><title>Persistent mouthparts of winged stages.</title><p>The new species presents persistent but vestigial mouthparts in the winged stages; in ventral view of head, the labium is present and clearly visible (Fig. <xref ref-type="fig" rid="F19">19A–D</xref>, indicated by red arrow).</p><fig id="F19" position="float" orientation="portrait"><object-id xmlns:xlink="http://www.w3.org/1999/xlink" content-type="doi" xlink:type="simple">10.3897/zookeys.1205.125639.figure19</object-id><object-id xmlns:xlink="http://www.w3.org/1999/xlink" content-type="arpha" xlink:type="simple">51D15868-F98F-58D3-9BE6-FDD1A8490DCF</object-id><label>Figure 19.</label><caption><p>Persistent mouthparts of <italic><tp:taxon-name><tp:taxon-name-part taxon-name-part-type="genus" reg="Cincticostella">Cincticostella</tp:taxon-name-part><tp:taxon-name-part taxon-name-part-type="species" reg="jianchuan">jianchuan</tp:taxon-name-part></tp:taxon-name></italic> sp. nov. Labium indicated by arrow. <bold>A</bold> male imago <bold>B</bold> female imago <bold>C</bold> male subimago <bold>D</bold> female subimago. Scale bars: 100 μm (<bold>A–D</bold>).</p></caption><graphic xmlns:xlink="http://www.w3.org/1999/xlink" xlink:href="zookeys-1205-349_article-125639__-g019.jpg" position="float" orientation="portrait" xlink:type="simple" id="oo_1082669.jpg"><uri content-type="original_file" xlink:type="simple">https://binary.pensoft.net/fig/1082669</uri></graphic></fig></tp:treatment-sec><tp:treatment-sec sec-type="etymology" id="SECID0ESIAG"><title>Etymology.</title><p>The specific epithet is named after the type locality, Jianchuan County, Dali Bai Autonomous Prefecture, Yunnan Province, China. The English common name of this species is the Jianchuan spiny crawler mayfly. The Chinese name is 剑川带肋蜉.</p></tp:treatment-sec><tp:treatment-sec sec-type="distribution" id="SECID0EXIAG"><title>Distribution.</title><p>Yunnan, China.</p></tp:treatment-sec><tp:treatment-sec sec-type="ecology" id="SECID0E3IAG"><title>Ecology.</title><p>The nymphs of this new species were collected from upstream reaches of the Jinlong River in Jinchuan County, Dali Bai Autonomous Prefecture, Yunnan Province. The nymphs prefer run and riffle habitats containing stones of various sizes (Fig. <xref ref-type="fig" rid="F20">20A, B</xref>). Sampling sites were located at high altitudes (above 2300 m); the river and associated riparian zone passed through relatively natural habitat or traditional agriculture; width of the river was 3.0–9.7 m, but can reach 15 m during the flood season (Fig. <xref ref-type="fig" rid="F20">20A</xref>); the water quality tended to be alkaline (pH = 9.04). In the laboratory, the mature nymphs quickly completed the molting process on the water surface from 9 pm to 12 pm at night. The subimago stage persisted until the third noon or afternoon, with the observed lifespan of imagoes being about 3–4 days.</p><fig id="F20" position="float" orientation="portrait"><object-id xmlns:xlink="http://www.w3.org/1999/xlink" content-type="doi" xlink:type="simple">10.3897/zookeys.1205.125639.figure20</object-id><object-id xmlns:xlink="http://www.w3.org/1999/xlink" content-type="arpha" xlink:type="simple">1D713DE8-BE0E-5A3D-96C1-D61B78CE7EB1</object-id><label>Figure 20.</label><caption><p>Habitat of <italic><tp:taxon-name><tp:taxon-name-part taxon-name-part-type="genus" reg="Cincticostella">Cincticostella</tp:taxon-name-part><tp:taxon-name-part taxon-name-part-type="species" reg="jianchuan">jianchuan</tp:taxon-name-part></tp:taxon-name></italic> sp. nov. <bold>A</bold> general habitat of Jinlong River <bold>B</bold> nymphs on the cobblestone, indicated by arrows.</p></caption><graphic xmlns:xlink="http://www.w3.org/1999/xlink" xlink:href="zookeys-1205-349_article-125639__-g020.jpg" position="float" orientation="portrait" xlink:type="simple" id="oo_1082670.jpg"><uri content-type="original_file" xlink:type="simple">https://binary.pensoft.net/fig/1082670</uri></graphic></fig></tp:treatment-sec><ref-list><ref id="B17"><mixed-citation xmlns:xlink="http://www.w3.org/1999/xlink" xlink:type="simple"><person-group><name name-style="western"><surname>Zhang</surname><given-names>W</given-names></name><name name-style="western"><surname>Han</surname><given-names>N</given-names></name><name name-style="western"><surname>Zhang</surname><given-names>M</given-names></name><name name-style="western"><surname>Wang</surname><given-names>YF</given-names></name><name name-style="western"><surname>Zhou</surname><given-names>CF</given-names></name></person-group> (<year>2020</year>) <article-title>The imaginal and detailed nymphal characters of <italic><tp:taxon-name><tp:taxon-name-part taxon-name-part-type="genus">Cincticostella</tp:taxon-name-part><tp:taxon-name-part taxon-name-part-type="species">fusca</tp:taxon-name-part></tp:taxon-name></italic> (Kang &amp; Yang, 1995) (<tp:taxon-name><tp:taxon-name-part taxon-name-part-type="order">Ephemeroptera</tp:taxon-name-part></tp:taxon-name>: <tp:taxon-name><tp:taxon-name-part taxon-name-part-type="family">Ephemerellidae</tp:taxon-name-part></tp:taxon-name>).</article-title><source>Zootaxa</source><volume>4729</volume>(<issue>2</issue>): <fpage>277</fpage>–<lpage>285</lpage>. <ext-link xlink:href="10.11646/zootaxa.4729.2.8" ext-link-type="doi" xlink:type="simple">https://doi.org/10.11646/zootaxa.4729.2.8</ext-link></mixed-citation></ref><ref id="B7"><mixed-citation xmlns:xlink="http://www.w3.org/1999/xlink" xlink:type="simple"><person-group><name name-style="western"><surname>Kang</surname><given-names>SC</given-names></name><name name-style="western"><surname>Yang</surname><given-names>CT</given-names></name></person-group> (<year>1995</year>) <article-title><tp:taxon-name><tp:taxon-name-part taxon-name-part-type="family">Ephemerellidae</tp:taxon-name-part></tp:taxon-name> of Taiwan (<tp:taxon-name><tp:taxon-name-part taxon-name-part-type="class">Insecta</tp:taxon-name-part></tp:taxon-name>, <tp:taxon-name><tp:taxon-name-part taxon-name-part-type="order">Ephemeroptera</tp:taxon-name-part></tp:taxon-name>).</article-title><source>Bulletin of National Museum of Natural Science</source><volume>5</volume>: <fpage>95</fpage>–<lpage>116</lpage>.</mixed-citation></ref></ref-list></tp:taxon-treatment>
